# Supplementary material for: ADP-ribosylation of NuMA promotes DNA single-strand break repair and transcription
Source: Cell Rep. 2025 May 20;44(6):115737. doi: 10.1016/j.celrep.2025.115737 (PMC12187637; doi:10.1016/j.celrep.2025.115737)
Supplement: Table S4. Raw data points for figures where fold change has been calculated in the paper [file mmc2.xlsx]

## Sheet: Sheet1
	Figure 1c
	Condition	Repeat Number	Num.	Denom.	Fold Change	Avg. Num.	Avg. Denom.	SE Num.	SE Denom.	Fold Change	Absolute Error
	NuMAWT (-H2O2)	Repeat 1	0.127844	0.127844	1	0.130572	0.130572	0.0488554	0.0488554	1	1.41421
		Repeat 2	0.216523	0.216523	1
		Repeat 3	0.047349	0.047349	1
	NuMAPARmut (-H2O2)	Repeat 1	0.098639	0.127844	0.771559	0.0900643	0.130572	0.0387564	0.0488554	0.793288	0.833928
		Repeat 2	0.152493	0.216523	0.704282
		Repeat 3	0.019061	0.047349	0.402555
	NuMAWT (+H2O2)	Repeat 1	0.138216	0.138216	1	0.175313	0.175313	0.0725003	0.0725003	1	1.41421
		Repeat 2	0.315256	0.315256	1
		Repeat 3	0.072466	0.072466	1
	NuMAPARmut (+H2O2)	Repeat 1	0.086097	0.138216	0.622918	0.0999457	0.175313	0.0286337	0.0725003	0.394946	0.27391
		Repeat 2	0.154993	0.315256	0.491642
		Repeat 3	0.058747	0.072466	0.810677
Figure 3a
Protein of interest	Condition	Repeat Number	Num.	Denom.	Fold Change	Avg. Num.	Avg. Denom.	SE Num.	SE Denom.	Fold Change	Absolute Error
PARP1	NuMAWT (-H2O2)	Repeat 1	1.97394	1.97394	1	0.808984	0.808984	0.585314	0.585314	1	1.41421
		Repeat 2	0.126834	0.126834	1
		Repeat 3	0.326178	0.326178	1
	NuMAPARmut (-H2O2)	Repeat 1	1.39625	1.97394	0.707342	0.616401	0.808984	0.391016	0.585314	0.668045	0.676952
		Repeat 2	0.175915	0.126834	1.38697
		Repeat 3	0.277038	0.326178	0.849346
	NuMAWT (+H2O2)	Repeat 1	1.05029	1.05029	1	0.473855	0.473855	0.294576	0.294576	1	1.41421
		Repeat 2	0.080195	0.080195	1
		Repeat 3	0.291082	0.291082	1
	NuMAPARmut (+H2O2)	Repeat 1	1.05279	1.05029	1.00239	0.463243	0.473855	0.300164	0.294576	1.01897	1.43888
		Repeat 2	0.070407	0.080195	0.877945
		Repeat 3	0.266527	0.291082	0.915641
Protein of interest	Condition	Repeat Number	Num.	Denom.	Fold Change	Avg. Num.	Avg. Denom.	SE Num.	SE Denom.	Fold Change	Absolute Error
p-XRCC1	NuMAWT (-H2O2)	Repeat 1	1.03618	1.03618	1	0.515465	0.515465	0.281384	0.281384	1	1.41421
		Repeat 2	0.070255	0.070255	1
		Repeat 3	0.439957	0.439957	1
	NuMAPARmut (-H2O2)	Repeat 1	0.505128	1.03618	0.487489	0.342037	0.515465	0.13342	0.281384	0.474156	0.386698
		Repeat 2	0.077589	0.070255	1.10438
		Repeat 3	0.443395	0.439957	1.00781
	NuMAWT (+H2O2)	Repeat 1	0.380331	0.380331	1	0.291603	0.291603	0.0788778	0.0788778	1	1.41421
		Repeat 2	0.134276	0.134276	1
		Repeat 3	0.360202	0.360202	1
	NuMAPARmut (+H2O2)	Repeat 1	0.399222	0.380331	1.04967	0.266298	0.291603	0.090581	0.0788778	1.14837	1.68491
		Repeat 2	0.093238	0.134276	0.694378
		Repeat 3	0.306435	0.360202	0.850732
Protein of interest	Condition	Repeat Number	Num.	Denom.	Fold Change	Avg. Num.	Avg. Denom.	SE Num.	SE Denom.	Fold Change	Absolute Error
Myc-TDP1	NuMAWT (-H2O2)	Repeat 1	0.442274	0.442274	1	0.533354	0.533354	0.197822	0.197822	1	1.41421
		Repeat 2	0.245459	0.245459	1
		Repeat 3	0.912328	0.912328	1
	NuMAPARmut (-H2O2)	Repeat 1	0.192536	0.442274	0.435332	0.34147	0.533354	0.158053	0.197822	0.798969	0.818017
		Repeat 2	0.17447	0.245459	0.710792
		Repeat 3	0.657405	0.912328	0.72058
	NuMAWT (+H2O2)	Repeat 1	0.60357	0.60357	1	0.238757	0.238757	0.182616	0.182616	1	1.41421
		Repeat 2	0.071514	0.071514	1
		Repeat 3	0.041188	0.041188	1
	NuMAPARmut (+H2O2)	Repeat 1	0.22461	0.60357	0.372136	0.100572	0.238757	0.0630286	0.182616	0.345142	0.187955
		Repeat 2	0.058014	0.071514	0.811227
		Repeat 3	0.019092	0.041188	0.463527
Figure 3b
Protein of interest	Condition	Repeat Number	Num.	Denom.	Fold Change	Avg. Num.	Avg. Denom.	SE Num.	SE Denom.	Fold Change	Absolute Error
Myc-TDP1	NuMAWT	Repeat 1	0.117315	0.117315	1	0.053349	0.053349	0.0321994	0.0321994	1	1.41421
		Repeat 2	0.014911	0.014911	1
		Repeat 3	0.027821	0.027821	1
	NuMAPARmut	Repeat 1	0.07426	0.117315	0.633001	0.030567	0.053349	0.0218822	0.0321994	0.679586	0.604076
		Repeat 2	0.006555	0.014911	0.439594
		Repeat 3	0.010886	0.027821	0.391289
Figure 4b
Condition	Time Point	Repeat Number	Num.	Denom.	% DNA Breaks Remaining	Avg. Num.	Avg. Denom.	SE Num.	SE Denom.	Fold Change	Absolute Error
siSCR + eGFP	R0	Repeat 1	1.97985	1.97985	100	3.71248	3.71248	0.967292	0.967292	1	1.41421
		Repeat 2	3.83353	3.83353	100
		Repeat 3	5.32408	5.32408	100
	R30	Repeat 1	0.77536	1.97985	39.1627	1.32694	3.71248	0.308722	0.967292	0.319161	0.152937
		Repeat 2	1.36243	3.83353	35.5399
		Repeat 3	1.84303	5.32408	34.617
	R60	Repeat 1	0.291958	1.97985	14.7465	0.75669	3.71248	0.321532	0.967292	0.332405	0.129611
		Repeat 2	0.60413	3.83353	15.7591
		Repeat 3	1.37398	5.32408	25.8069
siNuMA + eGFP	R0	Repeat 1	3.88505	3.88505	100	4.26972	4.26972	0.483517	0.483517	1	1.41421
		Repeat 2	3.69369	3.69369	100
		Repeat 3	5.23043	5.23043	100
	R30	Repeat 1	1.70654	3.88505	43.9257	1.8596	4.26972	0.192054	0.483517	0.397202	0.234133
		Repeat 2	1.63104	3.69369	44.1574
		Repeat 3	2.24123	5.23043	42.8498
	R60	Repeat 1	1.33813	3.88505	34.4429	1.40254	4.26972	0.0461466	0.483517	0.0954394	0.0326469
		Repeat 2	1.3775	3.69369	37.2934
		Repeat 3	1.49199	5.23043	28.5252
siNuMA + NuMAWT	R0	Repeat 1	2.33085	2.33085	100	3.5826	3.5826	1.06534	1.06534	1	1.41421
		Repeat 2	2.71526	2.71526	100
		Repeat 3	5.70168	5.70168	100
	R30	Repeat 1	0.702498	2.33085	30.1391	1.1172	3.5826	0.406774	1.06534	0.381826	0.188236
		Repeat 2	0.718411	2.71526	26.4583
		Repeat 3	1.9307	5.70168	33.8619
	R60	Repeat 1	0.596021	2.33085	25.571	0.696174	3.5826	0.243733	1.06534	0.228784	0.0686745
		Repeat 2	0.3331	2.71526	12.2677
		Repeat 3	1.1594	5.70168	20.3344
siNuMA + NuMAPARmut	R0	Repeat 1	4.84561	4.84561	100	4.62791	4.62791	0.680837	0.680837	1	1.41421
		Repeat 2	3.35499	3.35499	100
		Repeat 3	5.68314	5.68314	100
	R30	Repeat 1	2.26482	4.84561	46.7396	2.25669	4.62791	0.221772	0.680837	0.325735	0.191015
		Repeat 2	1.86857	3.35499	55.6952
		Repeat 3	2.63668	5.68314	46.3948
	R60	Repeat 1	1.64373	4.84561	33.9222	1.59888	4.62791	0.189652	0.680837	0.278557	0.123623
		Repeat 2	1.25027	3.35499	37.2661
		Repeat 3	1.90264	5.68314	33.4786
Figure 4c
Genomic region	Condition	Repeat Number	Num.	Denom.	Fold Change	Avg. Num.	Avg. Denom.	SE Num.	SE Denom.	Fold Change	Absolute Error
FOS_TSS	Untransfected cells	Repeat 1	0.109722	0.109722	1	0.120743	0.120743	0.0110213	0.0110213	1	1.41421
		Repeat 2	0.109722	0.109722	1
		Repeat 3	0.142786	0.142786	1
	siNuMA + eGFP	Repeat 1	0.246034	0.109722	2.24234	0.230637	0.120743	0.0227743	0.0110213	2.06638	5.81478
		Repeat 2	0.185814	0.109722	1.6935
		Repeat 3	0.260062	0.142786	1.82134
	siNuMA + NuMAWT	Repeat 1	0.092907	0.109722	0.846749	0.10369	0.120743	0.0120758	0.0110213	1.09567	1.5253
		Repeat 2	0.090366	0.109722	0.823591
		Repeat 3	0.127797	0.142786	0.895025
	siNuMA + NuMAPARmut	Repeat 1	0.287559	0.109722	2.6208	0.294086	0.120743	0.0681276	0.0110213	6.18143	41.0692
		Repeat 2	0.179484	0.109722	1.63581
		Repeat 3	0.415214	0.142786	2.90795
Genomic region	Condition	Repeat Number	Num.	Denom.	Fold Change	Avg. Num.	Avg. Denom.	SE Num.	SE Denom.	Fold Change	Absolute Error
CCN2_TSS	Untransfected cells	Repeat 1	0.132304	0.132304	1	0.142444	0.142444	0.0170941	0.0170941	1	1.41421
		Repeat 2	0.119239	0.119239	1
		Repeat 3	0.17579	0.17579	1
	siNuMA + eGFP	Repeat 1	0.354026	0.132304	2.67585	0.425294	0.142444	0.0822057	0.0170941	4.80901	27.2213
		Repeat 2	0.332616	0.119239	2.78949
		Repeat 3	0.58924	0.17579	3.35195
	siNuMA + NuMAWT	Repeat 1	0.0916277	0.132304	0.692554	0.146099	0.142444	0.0357497	0.0170941	2.09135	4.8714
		Repeat 2	0.133224	0.119239	1.11729
		Repeat 3	0.213444	0.17579	1.2142
	siNuMA + NuMAPARmut	Repeat 1	0.32352	0.132304	2.44528	0.380094	0.142444	0.0916594	0.0170941	5.36205	32.115
		Repeat 2	0.257372	0.119239	2.15845
		Repeat 3	0.559391	0.17579	3.18215
Genomic region	Condition	Repeat Number	Num.	Denom.	Fold Change	Avg. Num.	Avg. Denom.	SE Num.	SE Denom.	Fold Change	Absolute Error
SRF_TSS	Untransfected cells	Repeat 1	0.153034	0.153034	1	0.371898	0.371898	0.224998	0.224998	1	1.41421
		Repeat 2	0.14082	0.14082	1
		Repeat 3	0.821839	0.821839	1
	siNuMA + eGFP	Repeat 1	0.239306	0.153034	1.56374	0.488233	0.371898	0.25659	0.224998	1.14041	1.98313
		Repeat 2	0.224056	0.14082	1.59108
		Repeat 3	1.00134	0.821839	1.21841
	siNuMA + NuMAWT	Repeat 1	0.134151	0.153034	0.876609	0.247101	0.371898	0.114104	0.224998	0.507135	0.423892
		Repeat 2	0.131846	0.14082	0.936273
		Repeat 3	0.475306	0.821839	0.578344
	siNuMA + NuMAPARmut	Repeat 1	0.252076	0.153034	1.64719	0.571977	0.371898	0.368853	0.224998	1.63936	3.68507
		Repeat 2	0.15625	0.14082	1.10957
		Repeat 3	1.30761	0.821839	1.59107
Figure 4d
Genomic region	Condition	Repeat Number	Num.	Denom.	Fold Change	Avg. Num.	Avg. Denom.	SE Num.	SE Denom.	Fold Change	Absolute Error
TE6189	Untransfected cells	Repeat 1	0.110485	0.110485	1	0.403983	0.403983	0.293498	0.293498	1	1.41421
		Repeat 2	0.99098	0.99098	1
		Repeat 3	0.110485	0.110485	1
	siNuMA + eGFP	Repeat 1	0.146293	0.110485	1.3241	0.511906	0.403983	0.371231	0.293498	1.26485	2.26458
		Repeat 2	1.25434	0.99098	1.26576
		Repeat 3	0.135084	0.110485	1.22265
	siNuMA + NuMAWT	Repeat 1	0.085789	0.110485	0.776476	0.288255	0.403983	0.201414	0.293498	0.686253	0.679382
		Repeat 2	0.691082	0.99098	0.697372
		Repeat 3	0.087895	0.110485	0.795538
	siNuMA + NuMAPARmut	Repeat 1	0.258266	0.110485	2.33757	0.757997	0.403983	0.517322	0.293498	1.76261	4.53758
		Repeat 2	1.79244	0.99098	1.80876
		Repeat 3	0.22328	0.110485	2.02091
Figure 5
Gene Name	Condition	Repeat Number	Num.	Denom.	Fold Change	Avg. Num.	Avg. Denom.	SE Num.	SE Denom.	Fold Change	Absolute Error
FOS	siSCR + eGFP (-H2O2)	Repeat 1	35.89	35.89	1	17.7043	17.7043	9.09645	9.09645	1	1.41421
		Repeat 2	9.056	9.056	1
		Repeat 3	8.167	8.167	1
	siNuMA + eGFP (-H2O2)	Repeat 1	52.962	35.89	1.47568	23.3307	17.7043	14.8303	9.09645	1.63034	3.41772
		Repeat 2	7.374	9.056	0.814267
		Repeat 3	9.656	8.167	1.18232
	siNuMA + NuMAWT (-H2O2)	Repeat 1	36.012	35.89	1.0034	17.92	17.7043	9.10028	9.09645	1.00042	1.42375
		Repeat 2	7.155	9.056	0.790084
		Repeat 3	10.593	8.167	1.29705
	siNuMA + NuMAPARmut (-H2O2)	Repeat 1	41.572	35.89	1.15832	19.0863	17.7043	11.2448	9.09645	1.23618	2.02761
		Repeat 2	7.476	9.056	0.82553
		Repeat 3	8.211	8.167	1.00539
	siSCR + eGFP (+H2O2)	Repeat 1	119.421	35.89	3.32742	57.7657	17.7043	31.5944	9.09645	3.47327	16.5517
		Repeat 2	14.955	9.056	1.65139
		Repeat 3	38.921	8.167	4.76564
	siNuMA + eGFP (+H2O2)	Repeat 1	94.218	119.421	0.788957	44.3053	57.7657	25.6234	31.5944	0.81101	0.905286
		Repeat 2	9.288	14.955	0.621063
		Repeat 3	29.41	38.921	0.755633
	siNuMA + NuMAWT (+H2O2)	Repeat 1	127.062	119.421	1.06398	61.8483	57.7657	33.4102	31.5944	1.05747	1.59134
		Repeat 2	16.628	14.955	1.11187
		Repeat 3	41.855	38.921	1.07538
	siNuMA + NuMAPARmut (+H2O2)	Repeat 1	94.138	119.421	0.788287	45.59	57.7657	25.0285	31.5944	0.792181	0.885835
		Repeat 2	10.752	14.955	0.718957
		Repeat 3	31.88	38.921	0.819095
Gene Name	Condition	Repeat Number	Num.	Denom.	Fold Change	Avg. Num.	Avg. Denom.	SE Num.	SE Denom.	Fold Change	Absolute Error
JUN	siSCR + eGFP (-H2O2)	Repeat 1	3.661	3.661	1	3.305	3.305	0.182033	0.182033	1	1.41421
		Repeat 2	3.193	3.193	1
		Repeat 3	3.061	3.061	1
	siNuMA + eGFP (-H2O2)	Repeat 1	2.808	3.661	0.767004	3.13367	3.305	0.169657	0.182033	0.932012	1.23914
		Repeat 2	3.214	3.193	1.00658
		Repeat 3	3.379	3.061	1.10389
	siNuMA + NuMAWT (-H2O2)	Repeat 1	3.217	3.661	0.878722	4.148	3.305	0.468754	0.182033	2.57511	7.37684
		Repeat 2	4.709	3.193	1.47479
		Repeat 3	4.518	3.061	1.47599
	siNuMA + NuMAPARmut (-H2O2)	Repeat 1	3.828	3.661	1.04562	3.473	3.305	0.20104	0.182033	1.10441	1.68364
		Repeat 2	3.132	3.193	0.980896
		Repeat 3	3.459	3.061	1.13002
	siSCR + eGFP (+H2O2)	Repeat 1	3.939	3.661	1.07594	3.941	3.305	0.262119	0.182033	1.43995	2.69212
		Repeat 2	3.488	3.193	1.09239
		Repeat 3	4.396	3.061	1.43613
	siNuMA + eGFP (+H2O2)	Repeat 1	2.788	3.939	0.707794	2.852	3.941	0.124837	0.262119	0.476262	0.4126
		Repeat 2	2.675	3.488	0.766915
		Repeat 3	3.093	4.396	0.703594
	siNuMA + NuMAWT (+H2O2)	Repeat 1	4.299	3.939	1.09139	4.523	3.941	0.394955	0.262119	1.50678	2.85396
		Repeat 2	3.979	3.488	1.14077
		Repeat 3	5.291	4.396	1.20359
	siNuMA + NuMAPARmut (+H2O2)	Repeat 1	3.719	3.939	0.944148	3.177	3.941	0.305695	0.262119	1.16624	1.65343
		Repeat 2	3.151	3.488	0.903383
		Repeat 3	2.661	4.396	0.605323
Gene Name	Condition	Repeat Number	Num.	Denom.	Fold Change	Avg. Num.	Avg. Denom.	SE Num.	SE Denom.	Fold Change	Absolute Error
CCN2	siSCR + eGFP (-H2O2)	Repeat 1	170.674	170.674	1	82.187	82.187	46.6235	46.6235	1	1.41421
		Repeat 2	63.415	63.415	1
		Repeat 3	12.472	12.472	1
	siNuMA + eGFP (-H2O2)	Repeat 1	118.676	170.674	0.695337	91.5247	82.187	42.2147	46.6235	0.905438	1.29953
		Repeat 2	147.183	63.415	2.32095
		Repeat 3	8.715	12.472	0.698765
	siNuMA + NuMAWT (-H2O2)	Repeat 1	227.378	170.674	1.33224	155.312	82.187	70.8591	46.6235	1.51981	3.68566
		Repeat 2	224.958	63.415	3.54739
		Repeat 3	13.601	12.472	1.09052
	siNuMA + NuMAPARmut (-H2O2)	Repeat 1	89.235	170.674	0.522839	56.1507	82.187	25.0381	46.6235	0.537028	0.46668
		Repeat 2	72.163	63.415	1.13795
		Repeat 3	7.054	12.472	0.565587
	siSCR + eGFP (+H2O2)	Repeat 1	202.025	170.674	1.18369	102.658	82.187	54.0409	46.6235	1.15909	1.97511
		Repeat 2	89.797	63.415	1.41602
		Repeat 3	16.152	12.472	1.29506
	siNuMA + eGFP (+H2O2)	Repeat 1	145.699	202.025	0.721193	78.8477	102.658	38.8594	54.0409	0.719075	0.756564
		Repeat 2	79.749	89.797	0.888103
		Repeat 3	11.095	16.152	0.686912
	siNuMA + NuMAWT (+H2O2)	Repeat 1	234.81	202.025	1.16228	123.998	102.658	63.1029	54.0409	1.16769	1.96174
		Repeat 2	120.904	89.797	1.34641
		Repeat 3	16.281	16.152	1.00799
	siNuMA + NuMAPARmut (+H2O2)	Repeat 1	145.953	202.025	0.72245	76.0553	102.658	38.129	54.0409	0.705558	0.721841
		Repeat 2	67.511	89.797	0.751818
		Repeat 3	14.702	16.152	0.910228
Gene Name	Condition	Repeat Number	Num.	Denom.	Fold Change	Avg. Num.	Avg. Denom.	SE Num.	SE Denom.	Fold Change	Absolute Error
KLF6	siSCR + eGFP (-H2O2)	Repeat 1	73.155	73.155	1	50.8977	50.8977	20.8242	20.8242	1	1.41421
		Repeat 2	70.255	70.255	1
		Repeat 3	9.283	9.283	1
	siNuMA + eGFP (-H2O2)	Repeat 1	53.027	73.155	0.724858	43.6443	50.8977	18.1341	20.8242	0.870822	1.06427
		Repeat 2	69.293	70.255	0.986307
		Repeat 3	8.613	9.283	0.927825
	siNuMA + NuMAWT (-H2O2)	Repeat 1	86.958	73.155	1.18868	51.2763	50.8977	22.4255	20.8242	1.0769	1.58807
		Repeat 2	56.969	70.255	0.810889
		Repeat 3	9.902	9.283	1.06668
	siNuMA + NuMAPARmut (-H2O2)	Repeat 1	89.472	73.155	1.22305	50.3163	50.8977	24.2143	20.8242	1.1628	1.7747
		Repeat 2	55.419	70.255	0.788826
		Repeat 3	6.058	9.283	0.652591
	siSCR + eGFP (+H2O2)	Repeat 1	113.114	73.155	1.54622	70.068	50.8977	27.3346	20.8242	1.31264	2.49683
		Repeat 2	77.731	70.255	1.10641
		Repeat 3	19.359	9.283	2.08542
	siNuMA + eGFP (+H2O2)	Repeat 1	92.398	113.114	0.816857	53.971	70.068	23.2358	27.3346	0.85005	0.975114
		Repeat 2	57.39	77.731	0.738315
		Repeat 3	12.125	19.359	0.626324
	siNuMA + NuMAWT (+H2O2)	Repeat 1	113.319	113.114	1.00181	66.5987	70.068	27.7645	27.3346	1.01573	1.41296
		Repeat 2	69.229	77.731	0.890623
		Repeat 3	17.248	19.359	0.890955
	siNuMA + NuMAPARmut (+H2O2)	Repeat 1	79.758	113.114	0.705112	48.0237	70.068	19.0045	27.3346	0.695253	0.678765
		Repeat 2	50.273	77.731	0.646756
		Repeat 3	14.04	19.359	0.725244
Figure S2c
Condition	Time Point	Repeat Number	Num.	Denom.	% DNA Breaks Remaining	Avg. Num.	Avg. Denom.	SE Num.	SE Denom.	Fold Change	Absolute Error
siSCR + eGFP	R0	Repeat 1	2.56969	2.56969	100	1.21978	1.21978	0.459185	0.459185	1	1.41421
		Repeat 2	0.714026	0.714026	100
		Repeat 3	0.578772	0.578772	100
		Repeat 4	1.01664	1.01664	100
	R30	Repeat 1	1.00776	2.56969	39.217	0.448388	1.21978	0.196818	0.459185	0.428625	0.24203
		Repeat 2	0.130304	0.714026	18.2492
		Repeat 3	0.223656	0.578772	38.6432
		Repeat 4	0.431838	1.01664	42.4772
	R60	Repeat 1	0.458631	2.56969	17.8477	0.240782	1.21978	0.0774938	0.459185	0.168764	0.0438289
		Repeat 2	0.119619	0.714026	16.7528
		Repeat 3	0.141202	0.578772	24.3968
		Repeat 4	0.243676	1.01664	23.9688
siNuMA + eGFP	R0	Repeat 1	4.70806	4.70806	100	2.21084	2.21084	0.833777	0.833777	1	1.41421
		Repeat 2	1.24388	1.24388	100
		Repeat 3	1.45771	1.45771	100
		Repeat 4	1.43371	1.43371	100
	R30	Repeat 1	2.21338	4.70806	47.0125	1.11095	2.21084	0.368063	0.833777	0.44144	0.295263
		Repeat 2	0.748295	1.24388	60.158
		Repeat 3	0.690324	1.45771	47.3566
		Repeat 4	0.791799	1.43371	55.2272
	R60	Repeat 1	1.39335	4.70806	29.5951	0.836617	2.21084	0.199203	0.833777	0.238916	0.106921
		Repeat 2	0.519399	1.24388	41.7562
		Repeat 3	0.581002	1.45771	39.857
		Repeat 4	0.852716	1.43371	59.4761
siNuMA + NuMAWT	R0	Repeat 1	4.71467	4.71467	100	1.67226	1.67226	1.01775	1.01775	1	1.41421
		Repeat 2	0.428794	0.428794	100
		Repeat 3	0.705239	0.705239	100
		Repeat 4	0.840336	0.840336	100
	R30	Repeat 1	1.89688	4.71467	40.2335	0.656161	1.67226	0.415258	1.01775	0.408017	0.230968
		Repeat 2	0.189268	0.428794	44.1395
		Repeat 3	0.190153	0.705239	26.9629
		Repeat 4	0.348348	0.840336	41.4535
	R60	Repeat 1	1.09256	4.71467	23.1737	0.406619	1.67226	0.230428	1.01775	0.22641	0.0752233
		Repeat 2	0.122553	0.428794	28.5808
		Repeat 3	0.154699	0.705239	21.9356
		Repeat 4	0.25666	0.840336	30.5426
siNuMA + NuMACorrected	R0	Repeat 1	4.67684	4.67684	100	1.80596	1.80596	0.963115	0.963115	1	1.41421
		Repeat 2	1.00151	1.00151	100
		Repeat 3	0.541542	0.541542	100
		Repeat 4	1.00394	1.00394	100
	R30	Repeat 1	1.93818	4.67684	41.4422	0.732156	1.80596	0.407496	0.963115	0.423102	0.24793
		Repeat 2	0.439912	1.00151	43.9249
		Repeat 3	0.142548	0.541542	26.3227
		Repeat 4	0.407979	1.00394	40.6377
	R60	Repeat 1	0.791896	4.67684	16.9323	0.358643	1.80596	0.155598	0.963115	0.161557	0.0413593
		Repeat 2	0.133109	1.00151	13.2908
		Repeat 3	0.131533	0.541542	24.2887
		Repeat 4	0.378034	1.00394	37.6549
Figure S6
Genomic Region	Condition	Repeat Number	Num.	Denom.	Fold change
CCN2_TSS	siSCR + eGFP	Repeat 1	0.882703	0.882703	1
		Repeat 2	1.48452	1.48452	1
	siNuMA + eGFP	Repeat 1	0.386891	0.882703	0.438303
		Repeat 2	0.882703	1.48452	0.594604
	siNuMA + NuMAWT	Repeat 1	0.864537	0.882703	0.97942
		Repeat 2	1.59107	1.48452	1.07177
	siNuMA + NuMAPARmut	Repeat 1	0.570382	0.882703	0.646176
		Repeat 2	0.678302	1.48452	0.456916
Figure S7b
Condition	Time Point	Repeat Number	Num.	Denom.	% DNA Breaks Remaining	Avg. Num.	Avg. Denom.	SE Num.	SE Denom.	Fold Change	Absolute Error
siSCR + eGFP + mycEV	R0	Repeat 1	5.58984	5.58984	100	3.84509	3.84509	0.877316	0.877316	1	1.41421
		Repeat 2	2.81166	2.81166	100
		Repeat 3	3.13378	3.13378	100
	R30	Repeat 1	1.70229	5.58984	30.4533	1.03136	3.84509	0.347187	0.877316	0.395737	0.189191
		Repeat 2	0.54096	2.81166	19.2399
		Repeat 3	0.850833	3.13378	27.1504
	R60	Repeat 1	1.10232	5.58984	19.7201	0.653081	3.84509	0.234967	0.877316	0.267824	0.0849379
		Repeat 2	0.30903	2.81166	10.991
		Repeat 3	0.547889	3.13378	17.4834
siNuMA + eGFP + myc-EV	R0	Repeat 1	4.57974	4.57974	100	4.69512	4.69512	0.282682	0.282682	1	1.41421
		Repeat 2	5.23212	5.23212	100
		Repeat 3	4.27349	4.27349	100
	R30	Repeat 1	2.43621	4.57974	53.1954	2.10122	4.69512	0.211752	0.282682	0.749083	0.653642
		Repeat 2	2.15811	5.23212	41.2473
		Repeat 3	1.70933	4.27349	39.9984
	R60	Repeat 1	1.48347	4.57974	32.392	1.44031	4.69512	0.293233	0.282682	1.03732	1.12211
		Repeat 2	1.92525	5.23212	36.7967
		Repeat 3	0.912217	4.27349	21.346
siNuMA + eGFP + myc-TDP1	R0	Repeat 1	5.25651	5.25651	100	4.162	4.162	0.547397	0.547397	1	1.41421
		Repeat 2	3.63608	3.63608	100
		Repeat 3	3.5934	3.5934	100
	R30	Repeat 1	1.84653	5.25651	35.1283	1.70627	4.162	0.269237	0.547397	0.49185	0.314932
		Repeat 2	2.08638	3.63608	57.3799
		Repeat 3	1.18591	3.5934	33.0023
	R60	Repeat 1	1.30477	5.25651	24.822	1.266	4.162	0.320842	0.547397	0.586123	0.387048
		Repeat 2	1.80131	3.63608	49.54
		Repeat 3	0.691913	3.5934	19.2551
siNuMA + NuMAPARmut + myc-EV	R0	Repeat 1	5.76161	5.76161	100	4.53721	4.53721	0.885485	0.885485	1	1.41421
		Repeat 2	2.81691	2.81691	100
		Repeat 3	5.03311	5.03311	100
	R30	Repeat 1	1.9484	5.76161	33.8169	1.45133	4.53721	0.26494	0.885485	0.299203	0.13105
		Repeat 2	1.04383	2.81691	37.0559
		Repeat 3	1.36175	5.03311	27.0557
	R60	Repeat 1	3.52584	5.76161	61.1954	1.85077	4.53721	0.843323	0.885485	0.952386	0.986733
		Repeat 2	0.842393	2.81691	29.9049
		Repeat 3	1.18408	5.03311	23.5259
siNuMA + NuMAPARmut + myc-TDP1	R0	Repeat 1	7.06965	7.06965	100	4.4655	4.4655	1.31025	1.31025	1	1.41421
		Repeat 2	3.41653	3.41653	100
		Repeat 3	2.91032	2.91032	100
	R30	Repeat 1	2.26469	7.06965	32.0339	1.63823	4.4655	0.314307	1.31025	0.239884	0.105149
		Repeat 2	1.27989	3.41653	37.4618
		Repeat 3	1.37012	2.91032	47.0779
	R60	Repeat 1	1.45741	7.06965	20.6151	1.19391	4.4655	0.131824	1.31025	0.10061	0.0287409
		Repeat 2	1.06965	3.41653	31.3082
		Repeat 3	1.05466	2.91032	36.2385
Figure S7c
Genomic Region	Condition	Repeat Number	Num.	Denom.	Fold Change	Avg. Num.	Avg. Denom.	SE Num.	SE Denom.	Fold Change	Absolute Error
FOS_TSS	siSCR + eGFP + mycEV	Repeat 1	0.00663816	0.00663816	1	0.0140953	0.0140953	0.0069436	0.0069436	1	1.41421
		Repeat 2	0.00767829	0.00767829	1
		Repeat 3	0.0279695	0.0279695	1
	siNuMA + eGFP + myc-EV	Repeat 1	0.0149885	0.00663816	2.25793	0.0270499	0.0140953	0.0117713	0.0069436	1.69528	4.34097
		Repeat 2	0.0155709	0.00767829	2.02792
		Repeat 3	0.0505901	0.0279695	1.80876
	siNuMA + eGFP + myc-TDP1	Repeat 1	0.00968522	0.00663816	1.45902	0.0145116	0.0140953	0.00487659	0.0069436	0.702315	0.875274
		Repeat 2	0.00958504	0.00767829	1.24833
		Repeat 3	0.0242647	0.0279695	0.867539
	siNuMA + NuMAPARmut + myc-EV	Repeat 1	0.0199841	0.00663816	3.01049	0.0235128	0.0140953	0.00730274	0.0069436	1.05172	2.07399
		Repeat 2	0.0130031	0.00767829	1.69349
		Repeat 3	0.0375511	0.0279695	1.34257
	siNuMA + NuMAPARmut + myc-TDP1	Repeat 1	0.0138401	0.00663816	2.08493	0.0144034	0.0140953	0.00327326	0.0069436	0.471406	0.530498
		Repeat 2	0.00903663	0.00767829	1.17691
		Repeat 3	0.0203335	0.0279695	0.726986
Genomic Region	Condition	Repeat Number	Num.	Denom.	Fold change
CCN2_TSS	siSCR + eGFP + mycEV	Repeat 1	0.0241807	0.0241807	1
		Repeat 2	0.010273	0.010273	1
	siNuMA + eGFP + myc-EV	Repeat 1	0.0607909	0.0241807	2.51403
		Repeat 2	0.0256482	0.010273	2.49666
	siNuMA + eGFP + myc-TDP1	Repeat 1	0.0272047	0.0241807	1.12506
		Repeat 2	0.0173972	0.010273	1.69349
	siNuMA + NuMAPARmut + myc-EV	Repeat 1	0.0669858	0.0241807	2.77022
		Repeat 2	0.0154634	0.010273	1.50525
	siNuMA + NuMAPARmut + myc-TDP1	Repeat 1	0.0216423	0.0241807	0.895025
		Repeat 2	0.0127355	0.010273	1.23971
Genomic Region	Condition	Repeat Number	Num.	Denom.	Fold change
SRF_TSS	siSCR + eGFP + mycEV	Repeat 1	0.00814426	0.00814426	1
		Repeat 2	0.00731463	0.00731463	1
	siNuMA + eGFP + myc-EV	Repeat 1	0.0120485	0.00814426	1.47939
		Repeat 2	0.0200535	0.00731463	2.74157
	siNuMA + eGFP + myc-TDP1	Repeat 1	0.00773169	0.00814426	0.949342
		Repeat 2	0.0100965	0.00731463	1.38032
	siNuMA + NuMAPARmut + myc-EV	Repeat 1	0.0211236	0.00814426	2.59368
		Repeat 2	0.0113199	0.00731463	1.54756
	siNuMA + NuMAPARmut + myc-TDP1	Repeat 1	0.00828662	0.00814426	1.01748
		Repeat 2	0.00811609	0.00731463	1.10957
Figure S7d
Genomic Region	Condition	Repeat Number	Num.	Denom.	Fold Change	Avg. Num.	Avg. Denom.	SE Num.	SE Denom.	Fold Change	Absolute Error
TE6189	siSCR + eGFP + mycEV	Repeat 1	0.00694408	0.00694408	1	0.00734559	0.00734559	0.000549048	0.000549048	1	1.41421
		Repeat 2	0.00843147	0.00843147	1
		Repeat 3	0.00666121	0.00666121	1
	siNuMA + eGFP + myc-EV	Repeat 1	0.0220206	0.00694408	3.17114	0.0269817	0.00734559	0.00248122	0.000549048	4.51913	26.3178
		Repeat 2	0.0293601	0.00843147	3.4822
		Repeat 3	0.0295643	0.00666121	4.43828
	siNuMA + eGFP + myc-TDP1	Repeat 1	0.0160643	0.00694408	2.31338	0.0138904	0.00734559	0.00109304	0.000549048	1.9908	5.4662
		Repeat 2	0.0130031	0.00843147	1.54221
		Repeat 3	0.0126038	0.00666121	1.89212
	siNuMA + NuMAPARmut + myc-EV	Repeat 1	0.0215675	0.00694408	3.10588	0.0227343	0.00734559	0.0040677	0.000549048	7.40864	59.4848
		Repeat 2	0.0302903	0.00843147	3.59253
		Repeat 3	0.0163451	0.00666121	2.45377
	siNuMA + NuMAPARmut + myc-TDP1	Repeat 1	0.0196408	0.00694408	2.82843	0.0139078	0.00734559	0.00292984	0.000549048	5.33622	30.2145
		Repeat 2	0.0120904	0.00843147	1.43396
		Repeat 3	0.00999207	0.00666121	1.50004
Figure S7e
Gene	Condition	Repeat Number	Num.	Denom.	Fold Change
FOS	siSCR + eGFP + mycEV (-H2O2)	Repeat 1	43.0465	43.0465	1
		Repeat 2	24.736	24.736	1
	siNuMA + eGFP + myc-EV (-H2O2)	Repeat 1	61.9305	43.0465	1.43869
		Repeat 2	20.862	24.736	0.843386
	siNuMA + eGFP + myc-TDP1 (-H2O2)	Repeat 1	34.863	43.0465	0.809892
		Repeat 2	13.126	24.736	0.530644
	siNuMA + NuMAPARmut + myc-EV (-H2O2)	Repeat 1	36.7835	43.0465	0.854506
		Repeat 2	12.371	24.736	0.500121
	siNuMA + NuMAPARmut + myc-TDP1 (-H2O2)	Repeat 1	33.231	43.0465	0.771979
		Repeat 2	16.179	24.736	0.654067
	siSCR + eGFP + mycEV (+H2O2)	Repeat 1	50.551	43.0465	1.17433
		Repeat 2	31.2705	24.736	1.26417
	siNuMA + eGFP + myc-EV (+H2O2)	Repeat 1	36.059	50.551	0.713319
		Repeat 2	21.0195	31.2705	0.672183
	siNuMA + eGFP + myc-TDP1 (+H2O2)	Repeat 1	60.053	50.551	1.18797
		Repeat 2	31.718	31.2705	1.01431
	siNuMA + NuMAPARmut + myc-EV (+H2O2)	Repeat 1	70.347	50.551	1.3916
		Repeat 2	66.012	31.2705	2.111
	siNuMA + NuMAPARmut + myc-TDP1 (+H2O2)	Repeat 1	63.682	50.551	1.25976
		Repeat 2	44.36	31.2705	1.41859
Gene	Condition	Repeat Number	Num.	Denom.	Fold Change
JUN	siSCR + eGFP + mycEV (-H2O2)	Repeat 1	19.469	19.469	1
		Repeat 2	5.909	5.909	1
	siNuMA + eGFP + myc-EV (-H2O2)	Repeat 1	43.136	19.469	2.21562
		Repeat 2	7.972	5.909	1.34913
	siNuMA + eGFP + myc-TDP1 (-H2O2)	Repeat 1	40.53	19.469	2.08177
		Repeat 2	7.411	5.909	1.25419
	siNuMA + NuMAPARmut + myc-EV (-H2O2)	Repeat 1	37.071	19.469	1.9041
		Repeat 2	5.22	5.909	0.883398
	siNuMA + NuMAPARmut + myc-TDP1 (-H2O2)	Repeat 1	53.382	19.469	2.7419
		Repeat 2	8.143	5.909	1.37807
	siSCR + eGFP + mycEV (+H2O2)	Repeat 1	51.928	19.469	2.66721
		Repeat 2	6.029	5.909	1.02031
	siNuMA + eGFP + myc-EV (+H2O2)	Repeat 1	24.962	51.928	0.480704
		Repeat 2	5.467	6.029	0.906784
	siNuMA + eGFP + myc-TDP1 (+H2O2)	Repeat 1	19.8665	51.928	0.382578
		Repeat 2	10.767	6.029	1.78587
	siNuMA + NuMAPARmut + myc-EV (+H2O2)	Repeat 1	47.496	51.928	0.914651
		Repeat 2	15.76	6.029	2.61403
	siNuMA + NuMAPARmut + myc-TDP1 (+H2O2)	Repeat 1	46.137	51.928	0.88848
		Repeat 2	11.307	6.029	1.87544
Gene	Condition	Repeat Number	Num.	Denom.	Fold Change
CCN2	siSCR + eGFP + mycEV (-H2O2)	Repeat 1	19.482	19.482	1
		Repeat 2	40.451	40.451	1
	siNuMA + eGFP + myc-EV (-H2O2)	Repeat 1	20.833	19.482	1.06935
		Repeat 2	80.993	40.451	2.00225
	siNuMA + eGFP + myc-TDP1 (-H2O2)	Repeat 1	25.307	19.482	1.29899
		Repeat 2	66.838	40.451	1.65232
	siNuMA + NuMAPARmut + myc-EV (-H2O2)	Repeat 1	20.37	19.482	1.04558
		Repeat 2	93.932	40.451	2.32212
	siNuMA + NuMAPARmut + myc-TDP1 (-H2O2)	Repeat 1	20.856	19.482	1.07053
		Repeat 2	51.267	40.451	1.26739
	siSCR + eGFP + mycEV (+H2O2)	Repeat 1	22.978	19.482	1.17945
		Repeat 2	78.581	40.451	1.94262
	siNuMA + eGFP + myc-EV (+H2O2)	Repeat 1	16.911	22.978	0.735965
		Repeat 2	46.188	78.581	0.587776
	siNuMA + eGFP + myc-TDP1 (+H2O2)	Repeat 1	19.546	22.978	0.85064
		Repeat 2	92.839	78.581	1.18144
	siNuMA + NuMAPARmut + myc-EV (+H2O2)	Repeat 1	16.664	22.978	0.725215
		Repeat 2	38.639	78.581	0.491709
	siNuMA + NuMAPARmut + myc-TDP1 (+H2O2)	Repeat 1	18.958	22.978	0.82505
		Repeat 2	56.188	78.581	0.715033
Gene	Condition	Repeat Number	Num.	Denom.	Fold Change
KLF6	siSCR + eGFP + mycEV (-H2O2)	Repeat 1	13.481	13.481	1
		Repeat 2	53.974	53.974	1
	siNuMA + eGFP + myc-EV (-H2O2)	Repeat 1	17.975	13.481	1.33336
		Repeat 2	35.54	53.974	0.658465
	siNuMA + eGFP + myc-TDP1 (-H2O2)	Repeat 1	16.266	13.481	1.20659
		Repeat 2	39.68	53.974	0.735169
	siNuMA + NuMAPARmut + myc-EV (-H2O2)	Repeat 1	13.611	13.481	1.00964
		Repeat 2	43.307	53.974	0.802368
	siNuMA + NuMAPARmut + myc-TDP1 (-H2O2)	Repeat 1	14.543	13.481	1.07878
		Repeat 2	46.675	53.974	0.864768
	siSCR + eGFP + mycEV (+H2O2)	Repeat 1	24.58	13.481	1.82331
		Repeat 2	67.848	53.974	1.25705
	siNuMA + eGFP + myc-EV (+H2O2)	Repeat 1	9.194	24.58	0.374044
		Repeat 2	31.979	67.848	0.471333
	siNuMA + eGFP + myc-TDP1 (+H2O2)	Repeat 1	16.662	24.58	0.677868
		Repeat 2	50.648	67.848	0.746492
	siNuMA + NuMAPARmut + myc-EV (+H2O2)	Repeat 1	11.119	24.58	0.45236
		Repeat 2	68.638	67.848	1.01164
	siNuMA + NuMAPARmut + myc-TDP1 (+H2O2)	Repeat 1	14.879	24.58	0.60533
		Repeat 2	92.23	67.848	1.35936
